# Supplementary material for: High genetic diversity at the regional scale and possible speciation in Sebacina epigaea and S. incrustans
Source: BMC Evol Biol. 2013 May 22;13:102. doi: 10.1186/1471-2148-13-102 (PMC3665632; doi:10.1186/1471-2148-13-102)
Supplement: Additional file 6 — Population samples used in this study. Respective Herbarium Tubingense (TUB) numbers, GenBank accession numbers, numbers of heterozygous sites, collection sites, altitude (meters above sea level), substrate type, putative ectomycorrhizal (ECM) tree(s), haplotype designations and assignment to main lineages are given. Note: haplotypes are defined from ITS datasets; additional haplotypes found in the RPB2 and ATP6 datasets are encoded with letters and apostrophes, respectively. Abbreviations of host trees: AB = Abies alba, CA = Carpinus betulus, CO = Corylus avellana, FA = Fagus sylvatica, LA = Larix decidua, PC = Picea abies, PN = Pinus sylvestris, QU = Quercus robur, SA = Salix appendiculata. [file 1471-2148-13-102-S6.xls]

## Sheet: AddFile1
		GenBank accession no.			No. of heterozygous sites
	TUB voucher	ITS+D1/D2	RPB2	ATP6	ITS1	5.8S	ITS2	D1/D2	RPB2	ATP6	Collection site	Altitude	Substrate type	ECM tree(s)	H ITS+D1/D2	H RPB2	H ATP6	Lineage
S. epigaea (Berk. & Broome) Bourdot & Galzin
	19818	JQ665490	JQ665589	–	0	0	0	0	1	–	BA 4 (Bad Hindelang)	1300	soil	PC	H1	H1a	–	eL1
	19819	JQ665486	JQ665585	JQ665664	0	0	1	0	3	0	BA 1 (Bad Hindelang)	1250	soil	PC	H1	H1a	H1	eL1
	19820	JQ665489	JQ665587	–	0	0	1	0	3	–	BA 1 (Bad Hindelang)	1250	soil	PC	H1	H1a	–	eL1
	19821	JQ665488	JQ665588	JQ665665	0	0	1	0	3	0	BA 1 (Bad Hindelang)	1250	soil	PC	H1	H1a	H1	eL1
	19822	JQ665487	JQ665586	–	0	0	1	0	3	–	BA 1 (Bad Hindelang)	1250	soil	PC	H1	H1a	–	eL1
	19823	JQ665485	JQ665584	–	0	0	0	0	2	–	BA 4 (Bad Hindelang)	1300	soil	PC	H1	H1a	–	eL1
	19824	JQ665491	JQ665583	–	0	0	1	0	2	–	NV 2 (Rottenburg)	350	soil	PC	H1	H1a	–	eL1
	19825	JQ665492	JQ665590	–	0	0	0	0	0	–	NV 4 (Starzach)	450	soil	FA, PC	H1	H1b	–	eL1
	19831	JQ665506	JQ665605	–	0	0	0	0	0	–	BA 5 (Oberstdorf)	950	soil	AB, FA, PC	H2	H2a	–	eL1
	19832	JQ665507	JQ665604	–	0	0	0	0	0	–	BA 5 (Oberstdorf)	950	soil, stone	AB, FA, PC	H2	H2a	–	eL1
	19833	JQ665508	JQ665607	–	0	0	0	0	5	–	BA 5 (Oberstdorf)	950	soil	AB, FA, PC	H2	H2a	–	eL1
	19834	JQ665509	JQ665606	–	0	0	0	1	0	–	BA 2 (Bad Hindelang)	1200	soil	FA, PC	H2	H2b	–	eL1
	19835	JQ665510	–	–	0	0	0	0	–	–	BA 4 (Bad Hindelang)	1200	soil	PC	H2	H2a	–	eL1
	19826	JQ665503	JQ665601	–	0	0	0	0	8	–	BA 2 (Bad Hindelang)	1200	soil	FA, PC	H3	H3a+H3b	–	eL1
	19827	JQ665504	JQ665603	–	0	0	0	0	8	–	BA 2 (Bad Hindelang)	1200	soil	FA, PC	H3	H3a+H3b	–	eL1
	19828	JQ665505	JQ665602	–	0	0	0	0	8	–	BA 2 (Bad Hindelang)	1200	soil	FA, PC	H3	H3a+H3b	–	eL1
	19651	JQ665483	JQ665581	–	1	0	0	1	4	–	WA 1 (Albstadt)	850	soil	PC	H4	H4a	–	eL1
	19652	JQ665481	JQ665580	–	0	0	0	0	4	–	WA 2 (Albstadt)	900	litter	PC	H4	H4a	–	eL1
	19653	JQ665482	JQ665579	–	0	0	0	0	0	–	WA 2 (Albstadt)	900	litter	FA, PC	H4	H4b	–	eL1
	19654	JQ665484	JQ665582	–	0	0	0	0	8	–	BA 1 (Bad Hindelang)	1250	soil	PC	H4	H4c	–	eL1
	19836	JQ665465	JQ665568	–	0	0	0	0	4	–	BA 1 (Bad Hindelang)	1250	soil	PC	H5	H5	–	eL1
	19837	JQ665467	JQ665571	JQ665663	0	0	0	0	4	0	BA 1 (Bad Hindelang)	1250	soil	PC	H5	H5	H5	eL1
	19838	JQ665471	JQ665573	JQ665661	0	0	0	0	4	0	BA 1 (Bad Hindelang)	1250	soil	PC	H5	H5	H5	eL1
	19839	JQ665466	JQ665567	JQ665660	0	0	0	0	4	0	BA 1 (Bad Hindelang)	1250	soil	PC	H5	H5	H5	eL1
	19840	JQ665468	JQ665565	JQ665662	0	0	0	0	4	0	BA 1 (Bad Hindelang)	1250	soil	PC	H5	H5	–	eL1
	19841	JQ665469	JQ665572	–	0	0	0	0	4	–	BA 1 (Bad Hindelang)	1250	soil	PC	H5	H5	–	eL1
	19842	JQ665477	JQ665569	–	0	0	0	0	4	–	BA 1 (Bad Hindelang)	1250	soil	PC	H5	H5	–	eL1
	19843	JQ665472	JQ665574	–	0	0	0	0	4	–	BA 1 (Bad Hindelang)	1250	soil	PC	H5	H5	–	eL1
	19844	JQ665474	JQ665566	–	0	0	0	0	4	–	BA 1 (Bad Hindelang)	1250	soil	PC	H5	H5	–	eL1
	19845	JQ665470	JQ665577	–	0	0	0	0	4	–	BA 1 (Bad Hindelang)	1250	soil	PC	H5	H5	–	eL1
	19846	JQ665475	JQ665578	–	0	0	0	0	5	–	BA 1 (Bad Hindelang)	1250	soil	PC	H5	H5	–	eL1
	19847	JQ665478	JQ665575	–	0	0	0	0	5	–	BA 1 (Bad Hindelang)	1250	Picea litter	PC	H5	H5	–	eL1
	19848	JQ665473	JQ665576	–	0	0	0	0	4	–	BA 1 (Bad Hindelang)	1250	soil	PC	H5	H5	–	eL1
	19849	JQ665476	–	–	0	0	0	0	–	–	BA 1 (Bad Hindelang)	1300	soil	PC	H5	H5	–	eL1
	19850	JQ665479	JQ665570	–	0	0	0	1	4	–	BA 4 (Bad Hindelang)	1300	soil	PC	H5	H5	–	eL1
	19851	JQ665480	–	–	0	0	0	0	–	–	BA 4 (Bad Hindelang)	1300	soil	PC	H5	H5	–	eL1
	19852	JQ665511	JQ665611	–	1	0	0	0	0	–	EA 1 (Aalen)	450	soil	FA, LA, PC	H6	H6	–	eL1
	19853	JQ665512	JQ665610	–	1	0	0	0	0	–	EA 1 (Aalen)	450	soil	FA, LA, PC	H6	H6	–	eL1
	19657	JQ665499	JQ665598	–	0	0	0	0	0	–	WA 3 (Albstadt)	850	soil	FA, PC	H7	H7a	–	eL1
	19658	JQ665493	JQ665597	–	0	0	0	0	1	–	WA 3 (Albstadt)	850	soil	PC	H7	H7a	–	eL1
	19659	JQ665500	JQ665592	–	0	0	0	0	1	–	BA 1 (Bad Hindelang)	1250	Picea litter	PC	H7	H7a	–	eL1
	19660	JQ665495	JQ665593	JQ665666	0	0	0	0	3	0	BA 1 (Bad Hindelang)	1250	Picea litter	PC	H7	H7a+H7b	H7	eL1
	19661	JQ665496	JQ665596	–	0	0	0	0	3	–	BA 1 (Bad Hindelang)	1250	Picea litter	PC	H7	H7a+H7b	–	eL1
	19662	JQ665494	JQ665591	–	0	0	0	0	3	–	BA 1 (Bad Hindelang)	1250	Picea litter	PC	H7	H7a+H7b	–	eL1
	19663	JQ665498	JQ665595	–	0	0	0	0	3	–	BA 1 (Bad Hindelang)	1250	Picea litter	PC	H7	H7a+H7b	–	eL1
	19817	JQ665497	JQ665594	JQ665667	0	0	0	0	3	0	BA 1 (Bad Hindelang)	1250	Picea litter	PC	H7	H7a+H7b	H7	eL1
	19656	JQ665501	JQ665599	–	0	0	1	1	0	–	WA 2 (Albstadt)	900	soil	AB, PC	H7+H8	H8a	–	eL1
	19655	JQ665502	JQ665600	–	0	0	1	0	8	–	BA 3 (Bad Hindelang)	900	soil	PC, SA	H8	H8b	–	eL1
	19829	JQ665516	JQ665612	JQ665668	1	1	1	0	6	0	HO 1 (Bad Mergentheim)	200	soil	CA, CO, FA, QU	H9+H10	H9/10	H9/10	eL2
	19830	JQ665515	JQ665613	–	0	0	0	0	2	–	NV 6 (Tübingen)	450	soil	PC, PN	H11	H11	–	eL3
S. incrustans (Pers. ex Fr.) Tul.
	19603	JQ665523	–	–	0	0	0	1	–	–	BA 4 (Bad Hindelang)	1300	Picea litter	PC	H1	–	–	iL1
	19604	JQ665534	JQ665641	JQ665674	1	0	2	0	7	0	EA 1 (Aalen)	450	moss	FA, LA, PC	H1	H1a+H1b	H1'	iL1
	19605	JQ665532	JQ665640	JQ665675	1	0	2	0	7	0	EA 1 (Aalen)	450	moss	FA, LA, PC	H1	H1a+H1b	H1'	iL1
	19606	JQ665533	JQ665642	JQ665676	0	0	1	0	4	0	EA 2 (Aalen)	500	soil, litter	CO, FA, PC, PN, QU	H1	H1c	H1'	iL1
	19607	JQ665530	JQ665631	JQ665678	0	0	0	0	0	0	NV 5 (Starzach)	450	soil, stone	PC	H1	H1c	H1'	iL1
	19608	JQ665524	JQ665633	JQ665680	0	0	0	0	0	0	NV 5 (Starzach)	450	Picea litter	PC	H1	H1c	H1'	iL1
	19609	JQ665527	JQ665634	JQ665679	0	0	0	0	0	0	NV 5 (Starzach)	450	Picea litter, soil	PC	H1	H1c	H1'	iL1
	19610	JQ665525	JQ665632	JQ665677	0	0	0	0	0	0	WA 2 (Albstadt)	900	Abies litter	AB, PC	H1	H1c	H1'	iL1
	19611	JQ665528	JQ665629	JQ665682	0	0	0	0	1	0	BA 1 (Bad Hindelang)	1250	Picea litter	PC	H1	H1c+H1d	H1''	iL1
	19612	JQ665531	JQ665626	JQ665687	0	0	0	0	1	0	BA 1 (Bad Hindelang)	1250	Picea litter	PC	H1	H1c+H1d	H1''	iL1
	19613	JQ665529	JQ665627	JQ665681	0	0	0	0	1	0	BA 1 (Bad Hindelang)	1250	moss	PC	H1	H1c+H1d	H1''	iL1
	19614	JQ665526	JQ665630	JQ665689	0	0	0	0	1	0	BA 1 (Bad Hindelang)	1250	moss	PC	H1	H1c+H1d	H1''	iL1
	19615	JQ665521	JQ665628	JQ665686	0	0	0	1	1	0	BA 4 (Bad Hindelang)	1300	Picea litter	PC	H1	H1c+H1d	H1''	iL1
	19616	JQ665520	JQ665639	JQ665685	0	0	0	1	3	0	BA 1 (Bad Hindelang)	1250	Picea litter	PC	H1	H1c+H1e	H1''	iL1
	19617	JQ665518	JQ665637	JQ665688	0	0	0	1	3	0	BA 1 (Bad Hindelang)	1250	Picea litter	PC	H1	H1c+H1e	H1''	iL1
	19618	JQ665519	JQ665638	JQ665690	0	0	0	1	3	0	BA 1 (Bad Hindelang)	1250	Picea litter	PC	H1	H1c+H1e	H1''	iL1
	19619	JQ665522	JQ665636	JQ665684	0	0	0	1	3	0	BA 1 (Bad Hindelang)	1250	Picea litter	PC	H1	H1c+H1e	H1''	iL1
	19620	JQ665517	JQ665635	JQ665683	0	0	0	1	3	0	BA 1 (Bad Hindelang)	1250	Picea litter	PC	H1	H1c+H1e	H1''	iL1
	19626	JQ665537	JQ665650	JQ665695	0	0	0	0	2	0	WA 3 (Albstadt)	850	litter, stone	FA, PC	H2	H2a	H2/3/4	iL1
	19627	JQ665538	JQ665648	JQ665692	0	0	0	0	9	0	EA 2 (Aalen)	500	soil	CO, FA, PC, PN, QU	H2	H2a+H2b	H2/3/4	iL1
	19628	JQ665539	JQ665651	–	1	0	0	0	9	–	WA 3 (Albstadt)	850	soil, Fagus litter	FA, PC, PN	H2	H2a+H2b	–	iL1
	19629	JQ665535	JQ665649	JQ665694	0	0	0	0	9	0	WA 3 (Albstadt)	850	Fagus litter	FA, PC	H2	H2a+H2c	H2/3/4	iL1
	19630	JQ665536	–	–	0	0	0	0	–	–	WA 3 (Albstadt)	850	soil	FA, PC	H2	–	–	iL1
	19631	JQ665540	JQ665652	JQ665691	1	0	1	1	0	0	EA 1 (Aalen)	450	Fagus roots	FA, LA, PC	H2+H4	H2/3/4	H2/3/4	iL1
	19632	JQ665541	JQ665653	JQ665693	1	0	2	1	0	0	EA 1 (Aalen)	450	Fagus roots	FA, LA, PC	H3+H4	H2/3/4	H2/3/4	iL1
	19621	JQ665544	JQ665646	JQ665671	0	0	0	0	5	0	WA 2 (Albstadt)	900	Abies litter	AB, PC	H5	H5a	H5	iL1
	19622	JQ665542	JQ665645	JQ665673	1	0	0	0	10	0	EA 1 (Aalen)	450	soil, litter	FA, LA, PC	H5	H5a+H5b	H5	iL1
	19623	JQ665546	JQ665644	JQ665670	0	0	0	0	0	0	HO 1 (Bad Mergentheim)	200	soil, litter	CA, CO, FA, QU	H5	H5b	H5	iL1
	19624	JQ665545	JQ665643	JQ665672	0	0	0	0	0	0	HO 1 (Bad Mergentheim)	200	soil	CA, CO, FA, QU	H5	H5b	H5	iL1
	19625	JQ665543	JQ665647	JQ665669	0	0	0	0	4	0	NV 3 (Rottenburg)	350	litter	CO, FA, PC, PN, QU	H5	H5c	H5	iL1
	19633	JQ665549	JQ665616	JQ665701	0	0	0	0	1	0	BA 1 (Bad Hindelang)	1250	moss	PC	H6	H6a	H6	iL2
	19634	JQ665554	JQ665615	JQ665697	0	0	0	0	1	0	BA 1 (Bad Hindelang)	1250	Picea litter	PC	H6	H6a	H6	iL2
	19635	JQ665553	JQ665617	JQ665696	0	0	0	0	1	0	BA 1 (Bad Hindelang)	1250	Picea litter	PC	H6	H6a	H6	iL2
	19636	JQ665555	JQ665614	JQ665698	0	0	0	0	1	0	BA 1 (Bad Hindelang)	1250	Picea litter	PC	H6	H6a	H6	iL2
	19637	JQ665548	JQ665619	–	0	0	0	0	0	–	BA 1 (Bad Hindelang)	1250	Picea litter	PC	H6	H6a	–	iL2
	19638	JQ665550	JQ665622	JQ665700	0	0	0	0	9	0	BA 1 (Bad Hindelang)	1250	Picea litter	PC	H6	H6a+H6b	H6	iL2
	19639	JQ665551	JQ665618	JQ665699	0	0	0	0	5	0	BA 1 (Bad Hindelang)	1250	Picea litter	PC	H6	H6a+H6b	H6	iL2
	19640	JQ665547	JQ665620	–	0	0	0	1	11	–	BA 4 (Bad Hindelang)	1300	Picea litter	PC	H6	H6a+H6b	–	iL2
	19641	JQ665552	JQ665621	–	0	0	0	0	0	–	NV 1 (Rottenburg)	350	soil	PC, CO, FA	H6	H6b	–	iL2
	19642	JQ665557	JQ665625	JQ665704	0	0	0	0	4	0	BA 1 (Bad Hindelang)	1250	Picea litter	PC	H7	H7a+H7b	H7	iL2
	19643	JQ665558	JQ665624	JQ665702	0	0	0	0	6	0	BA 1 (Bad Hindelang)	1250	Picea litter	PC	H7	H7a+H7b	H7	iL2
	19644	JQ665556	JQ665623	JQ665703	0	0	0	0	7	0	BA 1 (Bad Hindelang)	1250	Picea litter	PC	H7	H7a+H7b	H7	iL2
	19645	JQ665559	JQ665656	JQ665707	0	0	0	0	3	0	HO 2 (Bad Mergentheim)	200	soil	CA, CO, FA, QU	H8	H8	H8	iL3
	19646	JQ665563	JQ665655	JQ665706	0	0	0	0	3	0	HO 2 (Bad Mergentheim)	200	Fagus litter	CA, CO, FA, QU	H8	H8	H8	iL3
	19647	JQ665561	JQ665657	JQ665708	0	0	0	0	3	0	HO 2 (Bad Mergentheim)	200	Fagus litter	CA, CO, FA, QU	H8	H8	H8	iL3
	19648	JQ665560	JQ665654	JQ665705	0	0	0	0	3	0	HO 2 (Bad Mergentheim)	200	soil, Fagus litter	CA, CO, FA, QU	H8	H8	H8	iL3
	19649	JQ665564	–	JQ665709	0	0	0	0	–	0	HO 2 (Bad Mergentheim)	200	moss	CA, CO, FA, QU	H8	–	H8	iL3
	19650	JQ665562	–	JQ665710	0	0	0	0	–	0	HO 2 (Bad Mergentheim)	200	Fagus litter	CA, CO, FA, QU	H8	–	H8	iL3
